# Supplementary material for: SARS-CoV-2 vaccination induces mucosal antibody responses in previously infected individuals
Source: Nat Commun. 2022 Sep 1;13:5135. doi: 10.1038/s41467-022-32389-8 (PMC9435409; doi:10.1038/s41467-022-32389-8)
Supplement: Supplementary file 3 — Source Data [file 41467_2022_32389_MOESM3_ESM.xlsx]

## Sheet: Overview
Title:	Efficient mucosal antibody response to SARS-CoV-2 vaccination is induced in previously infected individuals
Authors:	Kaori Sano1, Disha Bhavsar1, Gagandeep Singh1, Daniel Floda1, Komal Srivastava1, Charles Gleason1, PARIS Study Group1, Juan Manuel Carreño1, Viviana Simon1,2,3,4, Florian Krammer1,2,*
Affiliations:	1 Department of Microbiology, Icahn School of Medicine at Mount Sinai, New York, NY, USA
	2 Department of Pathology, Molecular and Cell Based Medicine Icahn School of Medicine at Mount Sinai, New York, NY, USA
	3 Division of Infectious Diseases, Department of Medicine, Icahn School of Medicine at Mount Sinai, New York, NY, USA
	4 The Global Health and Emerging Pathogen Institute, Icahn School of Medicine at Mount Sinai, New York, NY, USA
	PARIS Study Group: Angela A Amoako, Dalles Andre, Katherine F Beach, Maria C Bermúdez-González, Gianna Cai, Christian Cognigni, Hisaaki Kawabata, Giulio Kleiner, Neko Lyttle, Wanni Mendez, Lubbertus CF Mulder, Annika Oostenink, Ariel Raskin, Aria Rooker, Kayla T Russo, Ashley Beathrese T Salimbangon, Miti Saksena, Levy A Sominsky, Johnston Tcheou, Ania Wajnberg
Corresponding author:	florian.krammer@mssm.edu
Funding:	CIVIC 75N93019C00051
	Serological Sciences Network (SeroNet) in part with Federal funds from the National Cancer Institute, National Institutes of Health, under Contract No. 75N91019D00024, Task Order No. 75N91021F00001
PMID:	To be added once published
Data curation:	Kaori Sano and Florian Krammer
Dat source for this file:	Kaori Sano and Florian Krammer

## Sheet: Fig. 1a
Data type:		Participant number
AUC	Days Post-Vaccine	1	2	4	5	6	9	11	14	16	17	21	23	24	25	26	27	28	29
(ELISA)	-288								193.6
	-260								403.7
Data unit:	-241
AUC	-240
	-239						189.6
Assay:	-238
ELISA	-237
	-236
Cutoff value:	-235
1	-234
	-233
	-232
	-231								216.6
	-230
	-229
	-228
	-227
	-226
	-225			1549
	-224
	-223
	-222
	-221
	-220
	-219
	-218
	-217
	-216
	-215
	-214
	-213
	-212						81.44
	-211					424.1
	-210		304.2
	-209
	-208				64.17
	-207
	-206
	-205
	-204
	-203
	-202
	-201
	-200
	-199
	-198
	-197
	-196
	-195
	-194	185
	-193							1338
	-192
	-191
	-190
	-189									45.05
	-188
	-187
	-186
	-185
	-184
	-183
	-182					198.4
	-181
	-180				104.1
	-179
	-178
	-177
	-176
	-175
	-174
	-173
	-172										98.23
	-171
	-170						1
	-169
	-168			1233
	-167											13.22
	-166		336.3
	-165
	-164
	-163								314.8
	-162
	-161									23.05
	-160
	-159
	-158
	-157
	-156
	-155
	-154
	-153
	-152				35.8
	-151
	-150
	-149
	-148
	-147																		203.2
	-146
	-145										85.96
	-144																	152.6
	-143
	-142						197.2
	-141							1194
	-140			1599
	-139											16.74
	-138
	-137
	-136
	-135
	-134
	-133
	-132
	-131
	-130		285
	-129
	-128
	-127
	-126									89.54
	-125
	-124
	-123
	-122
	-121
	-120
	-119																		236.8
	-118
	-117													288.2
	-116																	355.4
	-115
	-114						108.9
	-113							1398
	-112														134.9
	-111
	-110
	-109
	-108
	-107			604.9
	-106
	-105
	-104
	-103					382.9										369.3
	-102		395.4
	-101										206.2
	-100												86.52
	-99
	-98
	-97											13.59
	-96				110.3
	-95
	-94
	-93
	-92								270.9
	-91									40.25									185.7
	-90
	-89													420.8
	-88
	-87							1206
	-86			415.5			1											144.1
	-85
	-84					314.5									59.85
	-83
	-82
	-81
	-80
	-79
	-78
	-77
	-76												38.17
	-75															150.4
	-74		145.4
	-73										114.5
	-72
	-71
	-70
	-69											10.44
	-68																49.39
	-67
	-66
	-65
	-64	142.9
	-63																		116.6
	-62
	-61													96.91
	-60
	-59
	-58						137.2
	-57							772.4										271.9
	-56									60.78
	-55														43.54
	-54
	-53
	-52
	-51
	-50					97.73
	-49
	-48										79.81		42.24
	-47		323.6													105.7
	-46
	-45
	-44
	-43
	-42				76.74
	-41
	-40																36.59
	-39
	-38
	-37											4.573
	-36								146.2
	-35									61.69									55.46
	-34
	-33													190
	-32																	129.1
	-31
	-30			323.8			168
	-29					110.3		822.8
	-28														78.3
	-27
	-26
	-25
	-24
	-23
	-22
	-21
	-20												79.04
	-19															182.1
	-18										117.8
	-17
	-16
	-15		104
	-14
	-13
	-12				35.99
	-11
	-10
	-9											10.29
	-8	104.4
	-7								101.5	73.64									141.2
	-6
	-5																26.82
	-4
	-3
	-2
	-1						183.7	781.9
	0			708.7
	1					147.5
	2													186.5
	3
	4														75.27
	5																	2896
	6		40665
	7
	8
	9															52179
	10
	11
	12																	57753
	13
	14												49781
	15										17849	181.4
	16
	17
	18
	19	12661
	20								11660
	21				20007
	22														13344
	23																29063
	24
	25
	26						23924
	27							51221
	28																		16408
	29
	30
	31					51686
	32
	33			35774
	34
	35		23892
	36
	37															31013
	38
	39
	40
	41
	42
	43										16149
	44				22987
	45
	46
	47
	48
	49									17470
	50
	51													25194
	52
	53
	54
	55
	56							47621							16515			19535	12204
	57
	58																17583
	59					25767
	60			15228
	61
	62
	63
	64										14852		22662
	65															12796
	66
	67
	68
	69
	70											199
	71	13683
	72				6527
	73
	74
	75
	76		9238
	77
	78
	79
	80
	81
	82						6813
	83					22509
	84			15984
	85													15317
	86																3410
	87
	88
	89
	90							11581
	91														6548
	92
	93
	94
	95															10818
	96
	97
	98
	99
	100
	101
	102
	103
	104
	105									4963
	106
	107										6571
	108
	109
	110											167.3
	111							530.6
	112
	113			9517		13817
	114																12283
	115
	116
	117
	118
	119														6712
	120
	121
	122
	123															1351
	124
	125
	126
	127				5059								7196
	128
	129
	130
	131
	132
	133
	134									2559
	135	5002												4946
	136
	137
	138
	139					8609
	140
	141
	142																1899
	143
	144
	145
	146
	147			7356
	148
	149
	150
	151				2797
	152
	153
	154							7866				106.6
	155
	156
	157
	158															3741
	159
	160
	161
	162
	163
	164
	165
	166
	167
	168
	169
	170
	171
	172
	173
	174							9002
	175
	176
	177
	178
	179
	180
	181
	182
	183
	184
	185
	186
	187
	188
	189
	190
	191
	192
	193
	194
	195
	196
	197
	198
	199
	200

## Sheet: Fig. 1b
Data type:		Participant number
AUC	Days Post-Vaccine	3	7	8	10	12	13	15	18	19	20	22
(ELISA)	-288
	-260
Data unit:	-241					1
AUC	-240
	-239
Assay:	-238
ELISA	-237
	-236
Cutoff value:	-235
1	-234
	-233
	-232
	-231
	-230
	-229
	-228
	-227
	-226
	-225
	-224
	-223
	-222
	-221
	-220
	-219
	-218
	-217
	-216
	-215
	-214
	-213
	-212
	-211
	-210
	-209			1
	-208	1
	-207
	-206
	-205
	-204
	-203
	-202
	-201
	-200
	-199
	-198
	-197
	-196				1
	-195
	-194
	-193
	-192											1
	-191
	-190
	-189
	-188
	-187
	-186
	-185
	-184
	-183
	-182
	-181								1
	-180
	-179										1
	-178
	-177
	-176
	-175
	-174
	-173
	-172
	-171
	-170
	-169
	-168
	-167
	-166									1
	-165				1
	-164											1
	-163
	-162
	-161
	-160
	-159							1
	-158
	-157					1
	-156						1
	-155
	-154
	-153			1
	-152	1							1
	-151									1	1
	-150
	-149
	-148
	-147
	-146
	-145							1
	-144
	-143
	-142
	-141
	-140
	-139
	-138
	-137
	-136
	-135
	-134
	-133
	-132
	-131
	-130
	-129					1	1
	-128
	-127
	-126
	-125			1					1
	-124	1
	-123									1	1
	-122
	-121
	-120
	-119
	-118
	-117
	-116
	-115		10.78
	-114
	-113
	-112				1
	-111
	-110
	-109
	-108
	-107
	-106											1
	-105
	-104
	-103
	-102
	-101
	-100
	-99
	-98
	-97	1		1					1
	-96						1			1
	-95
	-94
	-93
	-92
	-91
	-90
	-89
	-88
	-87
	-86
	-85
	-84				1
	-83
	-82
	-81
	-80
	-79
	-78
	-77		3.281
	-76
	-75
	-74
	-73					1
	-72
	-71
	-70								1
	-69	1		1
	-68									1
	-67						1
	-66											1
	-65
	-64
	-63
	-62
	-61							1
	-60										1
	-59
	-58
	-57
	-56				1
	-55
	-54
	-53
	-52
	-51
	-50
	-49
	-48
	-47
	-46
	-45						1
	-44
	-43
	-42
	-41	1		1						1
	-40								1
	-39
	-38
	-37
	-36
	-35		1
	-34
	-33							1
	-32
	-31
	-30
	-29
	-28				1
	-27
	-26
	-25
	-24											1
	-23
	-22
	-21
	-20
	-19
	-18										1
	-17					1	1
	-16
	-15
	-14
	-13	1		1					1
	-12
	-11
	-10
	-9
	-8
	-7
	-6
	-5
	-4
	-3
	-2
	-1		2.361
	0				1
	1
	2
	3							1		1
	4										1	1
	5
	6	1
	7
	8
	9
	10
	11
	12
	13						1036
	14
	15								2976
	16					164.2
	17
	18
	19
	20		2903
	21
	22
	23
	24							8931
	25
	26				343.1
	27
	28
	29
	30
	31
	32										2654	4632
	33
	34
	35
	36
	37
	38
	39					2830
	40						1047
	41
	42								8685
	43	10926		3455
	44									10166
	45
	46
	47
	48
	49
	50
	51
	52							4903
	53
	54
	55
	56
	57
	58
	59
	60											3147
	61				1292
	62
	63
	64										3401
	65
	66
	67						1718
	68
	69
	70
	71	2191							4003
	72									2498
	73
	74
	75
	76
	77		3939
	78
	79							1628
	80
	81
	82
	83
	84
	85
	86
	87
	88											1250
	89
	90
	91
	92
	93
	94
	95
	96
	97
	98
	99	2651
	100					418.4
	101
	102
	103
	104
	105
	106
	107							1112		2807
	108
	109		2537
	110			225.8
	111
	112
	113
	114
	115											543.4
	116
	117
	118
	119
	120
	121
	122
	123
	124					350.8
	125
	126				481.9
	127	2206
	128
	129
	130
	131
	132
	133
	134
	135
	136
	137
	138
	139		2106
	140
	141
	142
	143
	144
	145
	146
	147
	148
	149
	150
	151
	152
	153
	154
	155	1412									450.7
	156									1434
	157
	158
	159
	160
	161
	162
	163
	164
	165
	166
	167		720
	168
	169
	170
	171
	172
	173
	174
	175
	176
	177
	178
	179
	180
	181
	182
	183
	184
	185
	186
	187
	188
	189
	190
	191
	192
	193
	194
	195
	196
	197
	198
	199
	200

## Sheet: Fig. 1c
Data type:		Participant number
AUC	Days Post-Vaccine	1	2	4	5	6	9	11	14	16	17	21	23	24	25	26	27	28	29
(ELISA)	-288								6.636
	-260								11.09
Data unit:	-241
AUC	-240
	-239						7.158
Assay:	-238
ELISA	-237
	-236
Cutoff value:	-235
14.0701	-234
	-233
	-232
	-231								9.318
	-230
	-229
	-228
	-227
	-226
	-225
	-224
	-223
	-222
	-221
	-220
	-219
	-218
	-217
	-216
	-215
	-214
	-213
	-212						6.046
	-211					8.383
	-210		7.894
	-209
	-208				1.396
	-207
	-206
	-205
	-204
	-203
	-202
	-201
	-200
	-199
	-198
	-197
	-196
	-195
	-194	8.053
	-193
	-192
	-191
	-190
	-189									14.72
	-188
	-187
	-186
	-185
	-184
	-183
	-182					5.723
	-181
	-180				1.4
	-179
	-178
	-177
	-176
	-175
	-174
	-173
	-172										2.019
	-171
	-170						6.429
	-169
	-168
	-167											13.22
	-166		7.617
	-165
	-164
	-163								18.81
	-162
	-161									10.54
	-160
	-159
	-158
	-157
	-156
	-155
	-154
	-153
	-152				2.46
	-151
	-150
	-149
	-148
	-147																		10.31
	-146
	-145										8.134
	-144																	13.27
	-143
	-142						4.381
	-141
	-140			26.32
	-139											16.74
	-138
	-137
	-136
	-135
	-134
	-133
	-132
	-131
	-130		5.408
	-129
	-128
	-127
	-126									9.146
	-125
	-124
	-123
	-122
	-121
	-120
	-119																		14.93
	-118
	-117													6.572
	-116																	6.214
	-115
	-114						8.148
	-113
	-112														4.699
	-111
	-110
	-109
	-108
	-107			21.36
	-106
	-105
	-104
	-103					7.984										11.06
	-102		6.698
	-101										3.449
	-100												3.777
	-99
	-98
	-97											13.59
	-96				1.699
	-95
	-94
	-93
	-92								12.02
	-91									5.53									11.09
	-90
	-89													6.03
	-88
	-87
	-86			38.06			8.665											3.367
	-85
	-84					11.45									4.164
	-83
	-82
	-81
	-80
	-79
	-78
	-77
	-76												6.137
	-75															7.326
	-74		6.921
	-73										6.21
	-72
	-71
	-70
	-69											10.44
	-68																6.68
	-67
	-66
	-65
	-64	6.874
	-63																		4.957
	-62
	-61													4.637
	-60
	-59
	-58						6.668
	-57							70.92										12.03
	-56									30.3
	-55														8.771
	-54
	-53
	-52
	-51
	-50
	-49
	-48										6.915		32.65
	-47		7.516													11.24
	-46
	-45
	-44
	-43
	-42				17.55
	-41
	-40																10.92
	-39
	-38
	-37											4.573
	-36								8.16
	-35																		9.618
	-34
	-33													10.88
	-32																	13.57
	-31
	-30			24.46			2.322
	-29							24.48
	-28														4.94
	-27
	-26
	-25
	-24
	-23
	-22
	-21
	-20												316.6
	-19															11.24
	-18
	-17
	-16
	-15		5.539
	-14
	-13
	-12				19.55
	-11
	-10
	-9											10.29
	-8	10.98
	-7								9.478	15.03									9.963
	-6
	-5																74.28
	-4
	-3
	-2
	-1						4.134	40.54
	0			16.37
	1					18.71
	2													8.621
	3
	4														1.977
	5																	6.836
	6		186.7
	7
	8
	9															227.9
	10
	11
	12																	460.8
	13
	14												316.6
	15										144.6	181.4
	16
	17
	18
	19	248.5
	20								169.8
	21				427.4
	22														109.8
	23																360.6
	24
	25
	26						224.3
	27							541.9
	28																		319.5
	29
	30
	31					406.3
	32
	33			280.7
	34
	35		174.5
	36
	37															305
	38
	39
	40
	41
	42
	43										140.9
	44				439.7
	45
	46
	47
	48
	49								160.1	145.2
	50
	51													286.4
	52
	53
	54
	55
	56							552							109			384.8	204
	57
	58																274.3
	59					356
	60			223.9
	61
	62
	63
	64										173.7		217.3
	65															203.8
	66
	67
	68
	69
	70											199
	71	132.7
	72
	73
	74
	75
	76		148.5
	77
	78
	79
	80
	81
	82						139
	83					304.9
	84			264.8
	85													332.5
	86																239.9
	87
	88
	89
	90							343.3
	91														55.55
	92
	93
	94
	95															111.1
	96
	97
	98
	99
	100
	101
	102
	103
	104
	105									234.5
	106
	107										225.8
	108
	109
	110											167.3
	111							255.4
	112
	113			225.8		368.5
	114																213.2
	115
	116
	117
	118
	119														46.77
	120
	121
	122
	123															108.9
	124
	125
	126
	127				212.9								84.93
	128
	129
	130
	131
	132
	133
	134									181.8
	135	141.9												401.7
	136
	137
	138
	139					208.4
	140
	141
	142																185.5
	143
	144
	145
	146
	147			164.8
	148
	149
	150
	151				192.2
	152
	153
	154							277.2				106.6
	155
	156
	157
	158															56.37
	159
	160
	161
	162
	163													145.5
	164
	165
	166
	167
	168														61.15
	169
	170
	171
	172
	173
	174							279.1
	175					275.8							69.71
	176
	177
	178
	179
	180
	181
	182
	183
	184
	185
	186
	187
	188
	189
	190
	191
	192
	193
	194
	195							330.8
	196
	197
	198
	199
	200

## Sheet: Fig. 1d
Data type:		Participant number
AUC	Days Post-Vaccine	3	7	8	10	12	13	15	18	19	20	22
(ELISA)	-288
	-260
Data unit:	-241					0.01066
AUC	-240
	-239
Assay:	-238
ELISA	-237
	-236
Cutoff value:	-235
14.0701	-234
	-233
	-232
	-231
	-230
	-229
	-228
	-227
	-226
	-225
	-224
	-223
	-222
	-221
	-220
	-219
	-218
	-217
	-216
	-215
	-214
	-213
	-212
	-211
	-210
	-209			0.039
	-208	1.497
	-207
	-206
	-205
	-204
	-203
	-202
	-201
	-200
	-199
	-198
	-197
	-196				0.1565
	-195
	-194
	-193
	-192					0.003837						0.581
	-191
	-190
	-189
	-188
	-187
	-186
	-185
	-184
	-183
	-182
	-181								0.1109
	-180
	-179										0.05906
	-178
	-177
	-176
	-175
	-174
	-173
	-172
	-171
	-170
	-169
	-168
	-167
	-166									0.1297
	-165				0.4833
	-164											0.9618
	-163
	-162
	-161
	-160
	-159							0.9666
	-158
	-157					0.05682
	-156						8.524
	-155
	-154
	-153			0.48
	-152	3.091							0.3347
	-151									0.03449	1.561
	-150
	-149
	-148
	-147
	-146
	-145							1.041
	-144
	-143
	-142
	-141
	-140
	-139
	-138
	-137
	-136
	-135
	-134
	-133
	-132
	-131
	-130
	-129					0.1414	1.99
	-128
	-127
	-126
	-125			0.6					1.26
	-124	3.119
	-123									0.1637	0.3668
	-122
	-121
	-120
	-119
	-118
	-117
	-116
	-115		3.215
	-114
	-113
	-112				0.1696
	-111
	-110
	-109
	-108
	-107
	-106											5.552
	-105
	-104
	-103
	-102
	-101
	-100
	-99
	-98
	-97	0.3288		0.206					1.347
	-96						6.759			0.1117
	-95
	-94
	-93
	-92
	-91
	-90
	-89
	-88
	-87
	-86
	-85
	-84				0.6322
	-83
	-82
	-81
	-80
	-79
	-78
	-77		2.382
	-76
	-75
	-74
	-73					0.03782
	-72
	-71
	-70								0.4777
	-69	1.032		2.538
	-68									0.07796
	-67						6.974
	-66											6.78
	-65
	-64
	-63
	-62
	-61							6.122
	-60										4.546
	-59
	-58
	-57
	-56
	-55
	-54
	-53
	-52
	-51
	-50
	-49
	-48
	-47
	-46
	-45						3.108
	-44
	-43
	-42
	-41	0.5206		2.393						4.406
	-40								2.662
	-39
	-38
	-37
	-36
	-35
	-34
	-33							1.866
	-32
	-31
	-30
	-29
	-28				1.006
	-27
	-26
	-25
	-24											27.98
	-23
	-22
	-21
	-20
	-19
	-18										0.4366
	-17					0.8396	2.189
	-16
	-15
	-14
	-13	5.507		1.639					5.622
	-12
	-11
	-10
	-9
	-8
	-7
	-6
	-5
	-4
	-3
	-2
	-1		4.315
	0				1.848
	1
	2
	3							8.333		8.403
	4										0.392	3.418
	5
	6	6.118
	7
	8
	9
	10
	11
	12
	13						49.8
	14
	15								56.37
	16					18.17
	17
	18
	19
	20		33.06
	21
	22
	23
	24							36.44
	25
	26				4.266
	27
	28
	29
	30
	31
	32										21.46	102.7
	33
	34
	35
	36
	37
	38
	39					52.42
	40						33.55
	41
	42								158
	43	296.7		44.97
	44									88.71
	45
	46
	47
	48
	49
	50
	51
	52							31.63
	53
	54
	55
	56
	57
	58
	59
	60
	61				24.34
	62
	63
	64										33.77
	65
	66
	67						41.12
	68
	69
	70
	71	79.56							56.08
	72									56.76
	73
	74
	75
	76
	77		39.9
	78
	79							22.36
	80
	81
	82
	83
	84
	85
	86
	87
	88											32.47
	89						48.52
	90
	91
	92
	93
	94
	95
	96
	97
	98
	99	91.12
	100					50.52
	101
	102
	103
	104
	105
	106
	107							32.08		62.08
	108
	109		39.28
	110			10.36
	111
	112
	113
	114
	115											39.04
	116
	117
	118
	119
	120
	121
	122
	123
	124					36.61
	125
	126				12.41
	127	57.17
	128
	129
	130
	131
	132
	133
	134
	135
	136
	137
	138
	139		56.63
	140
	141
	142
	143
	144
	145
	146
	147
	148
	149
	150
	151
	152
	153
	154
	155	41.08									4.078
	156									44.68
	157
	158
	159
	160
	161
	162			11.45
	163
	164
	165
	166
	167		85.39
	168
	169							13.9
	170
	171
	172
	173
	174
	175
	176
	177
	178
	179
	180
	181
	182
	183
	184
	185
	186
	187
	188
	189		42.76
	190
	191
	192
	193
	194
	195
	196
	197
	198
	199
	200

## Sheet: Fig. 1e
Data type:		Participant number
AUC	Days Post-Vaccine	1	2	4	5	6	9	11	14	16	17	21	23	24	25	26	27	28	29
(ELISA)	-288								1.35551
	-260								0.903795
Data unit:	-241
AUC	-240
	-239						2.30711
Assay:	-238
ELISA	-237
	-236
Cutoff value:	-235
9.3429	-234
	-233
	-232
	-231								1.66449
	-230
	-229
	-228
	-227
	-226
	-225
	-224
	-223
	-222
	-221
	-220
	-219
	-218
	-217
	-216
	-215
	-214
	-213
	-212						5.94521
	-211					10.124
	-210		2.40654
	-209
	-208				4.95033
	-207
	-206
	-205
	-204
	-203
	-202
	-201
	-200
	-199
	-198
	-197
	-196
	-195
	-194	0.233267
	-193
	-192
	-191
	-190
	-189									3.71562
	-188
	-187
	-186
	-185
	-184
	-183
	-182					6.29425
	-181
	-180				3.77859
	-179
	-178
	-177
	-176
	-175
	-174
	-173
	-172										1.11632
	-171
	-170						5.84503
	-169
	-168
	-167											114.186
	-166		1.32533
	-165
	-164
	-163								2.01428
	-162
	-161									2.26764
	-160
	-159
	-158
	-157
	-156
	-155
	-154
	-153
	-152				5.78301
	-151
	-150
	-149
	-148
	-147																		13.6383
	-146
	-145										1.09923
	-144																	2.50548
	-143
	-142						5.30021
	-141
	-140			39.3759
	-139											144.878
	-138
	-137
	-136
	-135
	-134
	-133
	-132
	-131
	-130		3.49578
	-129
	-128
	-127
	-126									2.34319
	-125
	-124
	-123
	-122
	-121
	-120
	-119																		18.6513
	-118
	-117													7.42416
	-116																	5.44919
	-115
	-114						4.31923
	-113
	-112														27.8822
	-111
	-110
	-109
	-108
	-107			52.5128
	-106
	-105
	-104
	-103					6.34804										48.0244
	-102		3.63933
	-101										0.951719
	-100												15.1433
	-99
	-98
	-97											165.683
	-96				7.12481
	-95
	-94
	-93
	-92								2.24354
	-91									1.85582									12.4813
	-90
	-89													8.29341
	-88
	-87
	-86			51.0004			4.81061											1.16805
	-85
	-84					7.43272									24.3937
	-83
	-82
	-81
	-80
	-79
	-78
	-77
	-76												11.0488
	-75															57.3064
	-74		2.86712
	-73										1.44169
	-72
	-71
	-70
	-69											169.288
	-68																56.3909
	-67
	-66
	-65
	-64	1.28296
	-63																		5.7145
	-62
	-61													5.2635
	-60
	-59
	-58						3.87204
	-57							4.85924										4.78626
	-56									2.73894
	-55														19.2436
	-54
	-53
	-52
	-51
	-50
	-49
	-48										2.44439		42.4382
	-47		2.58998													50.1126
	-46
	-45
	-44
	-43
	-42				5.49829
	-41
	-40																62.2854
	-39
	-38
	-37											139.916
	-36								2.01092
	-35																		23.1188
	-34
	-33													5.62982
	-32																	9.37577
	-31
	-30			38.2749			2.99343
	-29							3.39547
	-28														20.3061
	-27
	-26
	-25
	-24
	-23
	-22
	-21
	-20												23.2857
	-19															45.2025
	-18
	-17
	-16
	-15		4.77414
	-14
	-13
	-12				8.38242
	-11
	-10
	-9											145.395
	-8	0.156544
	-7								2.48634	3.99024									18.3412
	-6
	-5																82.2984
	-4
	-3
	-2
	-1						3.63804	3.81266
	0			44.1301
	1					5.32632
	2													6.17712
	3
	4														18.7975
	5																	4.45007
	6		42.9553
	7
	8
	9															1479.86
	10
	11
	12																	217.762
	13
	14												51.3637
	15										13.3085	226.324
	16
	17
	18
	19	5.30439
	20								3.87252
	21				21.5876
	22														88.3322
	23																621.265
	24
	25
	26						28.8275
	27							21.0762
	28																		567.855
	29
	30
	31					22.1212
	32
	33			28.2676
	34
	35		4.94024
	36
	37															1050.65
	38
	39
	40
	41
	42
	43										7.7908
	44				19.8921
	45
	46
	47
	48
	49								3.20909	4.11028
	50
	51													20.2629
	52
	53
	54
	55
	56							18.5237							53.9959			55.0825	88.2749
	57
	58																291.4
	59					19.2014
	60			45.228
	61
	62
	63
	64										8.25226		31.9941
	65															377.296
	66
	67
	68
	69
	70											157.801
	71	1.0118
	72
	73
	74
	75
	76		4.42937
	77
	78
	79
	80
	81
	82						8.19794
	83					10.9653
	84			17.9673
	85													13.7736
	86																222.705
	87
	88
	89
	90							9.26608
	91														39.7413
	92
	93
	94
	95															315.534
	96
	97
	98
	99
	100
	101
	102
	103
	104
	105									9.60028
	106
	107										2.18938
	108
	109
	110											147.472
	111							7.98831
	112
	113			28.5154		15.2451
	114																192.091
	115
	116
	117
	118
	119														26.2069
	120
	121
	122
	123															263.343
	124
	125
	126
	127				8.75963								10.0883
	128
	129
	130
	131
	132
	133
	134									8.87422
	135	0.527963												14.6361
	136
	137
	138
	139					11.4984
	140
	141
	142																141.823
	143
	144
	145
	146
	147			34.652
	148
	149
	150
	151				7.41229
	152
	153
	154							7.09621				134.266
	155
	156
	157
	158															209.422
	159
	160
	161
	162
	163													11.0048
	164
	165
	166
	167
	168														24.0631
	169
	170
	171
	172
	173
	174							7.22556
	175					8.61868							11.309
	176
	177
	178
	179
	180
	181
	182
	183
	184
	185
	186
	187
	188
	189
	190
	191
	192
	193
	194
	195							6.87341
	196
	197
	198
	199
	200

## Sheet: Fig. 1f
Data type:		Participant number
AUC	Days Post-Vaccine	3	7	8	10	12	13	15	18	19	20	22
(ELISA)	-288
	-260
Data unit:	-241					0.223727
AUC	-240
	-239
Assay:	-238
ELISA	-237
	-236
Cutoff value:	-235
9.3429	-234
	-233
	-232
	-231
	-230
	-229
	-228
	-227
	-226
	-225
	-224
	-223
	-222
	-221
	-220
	-219
	-218
	-217
	-216
	-215
	-214
	-213
	-212
	-211
	-210
	-209			0.844869
	-208	0.451828
	-207
	-206
	-205
	-204
	-203
	-202
	-201
	-200
	-199
	-198
	-197
	-196				0.439637
	-195
	-194
	-193
	-192					0.021886						2.27173
	-191
	-190
	-189
	-188
	-187
	-186
	-185
	-184
	-183
	-182
	-181								0.625253
	-180
	-179										0.697725
	-178
	-177
	-176
	-175
	-174
	-173
	-172
	-171
	-170
	-169
	-168
	-167
	-166									0.304617
	-165				0.710454
	-164											2.29574
	-163
	-162
	-161
	-160
	-159							5.27278
	-158
	-157					0.533246
	-156						3.5101
	-155
	-154
	-153			2.35456
	-152	0.584649							0.774682
	-151									0.332605	3.08122
	-150
	-149
	-148
	-147
	-146
	-145							5.04813
	-144
	-143
	-142
	-141
	-140
	-139
	-138
	-137
	-136
	-135
	-134
	-133
	-132
	-131
	-130
	-129					0.05996	1.07388
	-128
	-127
	-126
	-125			4.00337					2.42871
	-124	0.666331
	-123									0.11749	1.74853
	-122
	-121
	-120
	-119
	-118
	-117
	-116
	-115		3.54255
	-114
	-113
	-112				0.508861
	-111
	-110
	-109
	-108
	-107
	-106											6.61022
	-105
	-104
	-103
	-102
	-101
	-100
	-99
	-98
	-97	0.817479		2.09471					3.30485
	-96						0.929404			0.46649
	-95
	-94
	-93
	-92
	-91
	-90
	-89
	-88
	-87
	-86
	-85
	-84				0.545646
	-83
	-82
	-81
	-80
	-79
	-78
	-77		4.90301
	-76
	-75
	-74
	-73					0.291546
	-72
	-71
	-70								1.33682
	-69	1.62757		3.40512
	-68									0.185194
	-67						0.846962
	-66											3.96364
	-65
	-64
	-63
	-62
	-61							14.4679
	-60										2.27429
	-59
	-58
	-57
	-56
	-55
	-54
	-53
	-52
	-51
	-50
	-49
	-48
	-47
	-46
	-45						0.863637
	-44
	-43
	-42
	-41	2.16366		2.86292						8.4802
	-40								3.02044
	-39
	-38
	-37
	-36
	-35
	-34
	-33							3.29502
	-32
	-31
	-30
	-29
	-28				0.866098
	-27
	-26
	-25
	-24											1.57977
	-23
	-22
	-21
	-20
	-19
	-18										3.39457
	-17					0.608799	0.929357
	-16
	-15
	-14
	-13	1.26968		2.6064					5.64893
	-12
	-11
	-10
	-9
	-8
	-7
	-6
	-5
	-4
	-3
	-2
	-1		4.47285
	0				0.960671
	1
	2
	3							8.28786		11.2202
	4										1.01551	6.53934
	5
	6	1.78274
	7
	8
	9
	10
	11
	12
	13						16.4338
	14
	15								59.9935
	16					5.4734
	17
	18
	19
	20		10.0682
	21
	22
	23
	24							29.4791
	25
	26				1.03339
	27
	28
	29
	30
	31
	32										3.96325	15.1144
	33
	34
	35
	36
	37
	38
	39					1.73989
	40						2.71268
	41
	42								11.2529
	43	4.03991		1.93058
	44									17.19
	45
	46
	47
	48
	49
	50
	51
	52							6.50617
	53
	54
	55
	56
	57
	58
	59
	60
	61				1.62626
	62
	63
	64										2.33307
	65
	66
	67						0.553272
	68
	69
	70
	71	2.3543							6.77961
	72									18.0645
	73
	74
	75
	76
	77		4.27253
	78
	79							10.2614
	80
	81
	82
	83
	84
	85
	86
	87
	88											3.61442
	89						0.481334
	90
	91
	92
	93
	94
	95
	96
	97
	98
	99	2.29396
	100					2.92858
	101
	102
	103
	104
	105
	106
	107							4.12196		14.5124
	108
	109		4.24225
	110			2.37547
	111
	112
	113
	114
	115											6.43561
	116
	117
	118
	119
	120
	121
	122
	123
	124					0.937948
	125
	126				1.00415
	127	2.92995
	128
	129
	130
	131
	132
	133
	134
	135
	136
	137
	138
	139		4.0864
	140
	141
	142
	143
	144
	145
	146
	147
	148
	149
	150
	151
	152
	153
	154
	155	3.83733									1.0067
	156									11.6953
	157
	158
	159
	160
	161
	162			1.39806
	163
	164
	165
	166
	167		3.4343
	168
	169							2.23681
	170
	171
	172
	173
	174
	175
	176
	177
	178
	179
	180
	181
	182
	183
	184
	185
	186
	187
	188
	189		3.28424
	190
	191
	192
	193
	194
	195
	196
	197
	198
	199
	200

## Sheet: Fig. 2a
Data type:	anti-spike serum IgG AUC	anti-spike saliva IgG AUC
AUC	185	8.053
(ELISA)	142.9	6.874
	104.4	10.98
Data unit:	12661	248.5
AUC	13683	132.7
	5002	141.9
Assay:	304.2	7.894
ELISA	336.3	7.617
	285	5.408
	395.4	6.698
	145.4	6.921
	323.6	7.516
	104	5.539
	40665	186.7
	23892	174.5
	9238	148.5
	1599	26.32
	604.9	21.36
	415.5	38.06
	323.8	24.46
	708.7	16.37
	35774	280.7
	15228	223.9
	15984	264.8
	9517	225.8
	7356	164.8
	64.17	1.396
	104.1	1.4
	35.8	2.46
	110.3	1.699
	76.74	17.55
	35.99	19.55
	20007	427.4
	22987	439.7
	5059	212.9
	2797	192.2
	424.1	8.383
	198.4	5.723
	382.9	7.984
	314.5	11.45
	147.5	18.71
	51686	406.3
	25767	356
	22509	304.9
	13817	368.5
	8609	208.4
	189.6	7.158
	81.44	6.046
	1	6.429
	197.2	4.381
	108.9	8.148
	1	8.665
	137.2	6.668
	168	2.322
	183.7	4.134
	23924	224.3
	6813	139
	772.4	70.92
	822.8	24.48
	781.9	40.54
	51221	541.9
	47621	552
	11581	343.3
	530.6	255.4
	7866	277.2
	9002	279.1
	193.6	6.636
	403.7	11.09
	216.6	9.318
	314.8	18.81
	270.9	12.02
	146.2	8.16
	101.5	9.478
	11660	169.8
	45.05	14.72
	23.05	10.54
	89.54	9.146
	40.25	5.53
	60.78	30.3
	73.64	15.03
	17470	145.2
	4963	234.5
	2559	181.8
	98.23	2.019
	85.96	8.134
	206.2	3.449
	114.5	6.21
	79.81	6.915
	17849	144.6
	16149	140.9
	14852	173.7
	6571	225.8
	255.7	13.22
	454.3	16.74
	377.7	13.59
	56.02	10.44
	187.4	4.573
	196.3	10.29
	30687	181.4
	21973	199
	10358	167.3
	86.52	3.777
	38.17	6.137
	42.24	32.65
	79.04	18.04
	49781	316.6
	22662	217.3
	7196	84.93
	288.2	6.572
	420.8	6.03
	96.91	4.637
	190	10.88
	186.5	8.621
	25194	286.4
	15317	332.5
	4946	401.7
	134.9	4.699
	59.85	4.164
	43.54	8.771
	78.3	4.94
	75.27	1.977
	13344	109.8
	16515	109
	6548	55.55
	6712	46.77
	369.3	11.06
	150.4	7.326
	105.7	11.24
	182.1	11.24
	52179	227.9
	31013	305
	12796	203.8
	10818	111.1
	1351	108.9
	3741	56.37
	49.39	6.68
	36.59	10.92
	26.82	74.28
	29063	360.6
	17583	274.3
	3410	239.9
	12283	213.2
	1899	185.5
	152.6	13.27
	355.4	6.214
	144.1	3.367
	271.9	12.03
	129.1	13.57
	2896	6.836
	57753	460.8
	19535	384.8
	203.2	10.31
	236.8	14.93
	185.7	11.09
	116.6	4.957
	55.46	9.618
	141.2	9.963
	16408	319.5
	12204	204
	1	1.497
	1	3.091
	1	3.119
	1	0.3288
	1	1.032
	1	0.5206
	1	5.507
	1	6.118
	10926	296.7
	2191	79.56
	2651	91.12
	2206	57.17
	1412	41.08
	10.78	3.215
	3.281	2.382
	2.361	4.315
	2903	33.06
	3939	39.9
	2537	39.28
	2106	56.63
	720	85.39
	1	0.039
	1	0.48
	1	0.6
	1	0.206
	1	2.538
	1	2.393
	1	1.639
	3455	44.97
	225.8	10.36
	1	0.1565
	1	0.4833
	1	0.1696
	1	0.6322
	1	1.006
	1	1.848
	343.1	4.266
	1292	24.34
	481.9	12.41
	1	0.01066
	1	0.05682
	1	0.1414
	1	0.03782
	1	0.8396
	164.2	18.17
	2830	52.42
	418.4	50.52
	350.8	36.61
	1	8.524
	1	1.99
	1	6.759
	1	6.974
	1	3.108
	1	2.189
	1036	49.8
	1047	33.55
	1718	41.12
	1	0.9666
	1	1.041
	1	6.122
	1	1.866
	1	8.333
	8931	36.44
	4903	31.63
	1628	22.36
	1112	32.08
	1	0.1109
	1	0.3347
	1	1.26
	1	1.347
	1	0.4777
	1	2.662
	1	5.622
	2976	56.37
	8685	158
	4003	56.08
	1	0.1297
	1	0.03449
	1	0.1637
	1	0.1117
	1	0.07796
	1	4.406
	1	8.403
	10166	88.71
	2498	56.76
	2807	62.08
	1434	44.68
	1	0.05906
	1	1.561
	1	0.3668
	1	4.546
	1	0.4366
	1	0.392
	2654	21.46
	3401	33.77
	450.7	4.078
	1	0.581
	1	0.9618
	1	5.552
	1	6.78
	1	27.98
	1	3.418
	4632	102.7
	1250	32.47
	543.4	39.04

## Sheet: Fig. 2b
Data type:	anti-spike serum IgG AUC	anti-spike SIgA adjusted AUC
AUC	185	0.233267
(ELISA)	142.9	1.28296
	104.4	0.156544
Data unit:	12661	5.30439
AUC	13683	1.0118
	5002	0.527963
Assay:	304.2	2.40654
ELISA	336.3	1.32533
	285	3.49578
	395.4	3.63933
	145.4	2.86712
	323.6	2.58998
	104	4.77414
	40665	42.9553
	23892	4.94024
	9238	4.42937
	1599	39.3759
	604.9	52.5128
	415.5	51.0004
	323.8	38.2749
	708.7	44.1301
	35774	28.2676
	15228	45.228
	15984	17.9673
	9517	28.5154
	7356	34.652
	64.17	4.95033
	104.1	3.77859
	35.8	5.78301
	110.3	7.12481
	76.74	5.49829
	35.99	8.38242
	20007	21.5876
	22987	19.8921
	5059	8.75963
	2797	7.41229
	424.1	10.124
	198.4	6.29425
	382.9	6.34804
	314.5	7.43272
	147.5	5.32632
	51686	22.1212
	25767	19.2014
	22509	10.9653
	13817	15.2451
	8609	11.4984
	189.6	2.30711
	81.44	5.94521
	1	5.84503
	197.2	5.30021
	108.9	4.31923
	1	4.81061
	137.2	3.87204
	168	2.99343
	183.7	3.63804
	23924	28.8275
	6813	8.19794
	772.4	4.85924
	822.8	3.39547
	781.9	3.81266
	51221	21.0762
	47621	18.5237
	11581	9.26608
	530.6	7.98831
	7866	7.09621
	9002	7.22556
	193.6	1.35551
	403.7	0.903795
	216.6	1.66449
	314.8	2.01428
	270.9	2.24354
	146.2	2.01092
	101.5	2.48634
	11660	3.87252
	45.05	3.71562
	23.05	2.26764
	89.54	2.34319
	40.25	1.85582
	60.78	2.73894
	73.64	3.99024
	17470	4.11028
	4963	9.60028
	2559	8.87422
	98.23	1.11632
	85.96	1.09923
	206.2	0.951719
	114.5	1.44169
	79.81	2.44439
	17849	13.3085
	16149	7.7908
	14852	8.25226
	6571	2.18938
	255.7	114.186
	454.3	144.878
	377.7	165.683
	56.02	169.288
	187.4	139.916
	196.3	145.395
	30687	226.324
	21973	157.801
	10358	147.472
	86.52	15.1433
	38.17	11.0488
	42.24	42.4382
	79.04	23.2857
	49781	51.3637
	22662	31.9941
	7196	10.0883
	288.2	7.42416
	420.8	8.29341
	96.91	5.2635
	190	5.62982
	186.5	6.17712
	25194	20.2629
	15317	13.7736
	4946	14.6361
	134.9	27.8822
	59.85	24.3937
	43.54	19.2436
	78.3	20.3061
	75.27	18.7975
	13344	88.3322
	16515	53.9959
	6548	39.7413
	6712	26.2069
	369.3	48.0244
	150.4	57.3064
	105.7	50.1126
	182.1	45.2025
	52179	1479.86
	31013	1050.65
	12796	377.296
	10818	315.534
	1351	263.343
	3741	209.422
	49.39	56.3909
	36.59	62.2854
	26.82	82.2984
	29063	621.265
	17583	291.4
	3410	222.705
	12283	192.091
	1899	141.823
	152.6	2.50548
	355.4	5.44919
	144.1	1.16805
	271.9	4.78626
	129.1	9.37577
	2896	4.45007
	57753	217.762
	19535	55.0825
	203.2	13.6383
	236.8	18.6513
	185.7	12.4813
	116.6	5.7145
	55.46	23.1188
	141.2	18.3412
	16408	567.855
	12204	88.2749
	1	0.451828
	1	0.584649
	1	0.666331
	1	0.817479
	1	1.62757
	1	2.16366
	1	1.26968
	1	1.78274
	10926	4.03991
	2191	2.3543
	2651	2.29396
	2206	2.92995
	1412	3.83733
	10.78	3.54255
	3.281	4.90301
	2.361	4.47285
	2903	10.0682
	3939	4.27253
	2537	4.24225
	2106	4.0864
	720	3.4343
	1	0.844869
	1	2.35456
	1	4.00337
	1	2.09471
	1	3.40512
	1	2.86292
	1	2.6064
	3455	1.93058
	225.8	2.37547
	1	0.439637
	1	0.710454
	1	0.508861
	1	0.545646
	1	0.866098
	1	0.960671
	343.1	1.03339
	1292	1.62626
	481.9	1.00415
	1	0.223727
	1	0.533246
	1	0.05996
	1	0.291546
	1	0.608799
	164.2	5.4734
	2830	1.73989
	418.4	2.92858
	350.8	0.937948
	1	3.5101
	1	1.07388
	1	0.929404
	1	0.846962
	1	0.863637
	1	0.929357
	1036	16.4338
	1047	2.71268
	1718	0.553272
	1	5.27278
	1	5.04813
	1	14.4679
	1	3.29502
	1	8.28786
	8931	29.4791
	4903	6.50617
	1628	10.2614
	1112	4.12196
	1	0.625253
	1	0.774682
	1	2.42871
	1	3.30485
	1	1.33682
	1	3.02044
	1	5.64893
	2976	59.9935
	8685	11.2529
	4003	6.77961
	1	0.304617
	1	0.332605
	1	0.11749
	1	0.46649
	1	0.185194
	1	8.4802
	1	11.2202
	10166	17.19
	2498	18.0645
	2807	14.5124
	1434	11.6953
	1	0.697725
	1	3.08122
	1	1.74853
	1	2.27429
	1	3.39457
	1	1.01551
	2654	3.96325
	3401	2.33307
	450.7	1.0067
	1	2.27173
	1	2.29574
	1	6.61022
	1	3.96364
	1	1.57977
	1	6.53934
	4632	15.1144
	1250	3.61442
	543.4	6.43561

## Sheet: Fig. 2c
Data type:	Seropositive			Seronegative
AUC	Pre	1~100 DPV	>100 DPV	Pre	1~100 DPV	>100 DPV
(ELISA)	0.233267	5.30439	0.527963	0.451828	1.78274	2.92995
	1.28296	1.0118	28.5154	0.584649	4.03991	3.83733
Data unit:	0.156544	42.9553	34.652	0.666331	2.3543	4.24225
AUC	2.40654	4.94025	8.75963	0.817479	2.29396	4.0864
	1.32533	4.42937	7.41229	1.62757	10.0682	3.4343
Assay:	3.49578	44.1301	15.2451	2.16366	4.27253	3.28424
ELISA	3.63933	28.2676	11.4984	1.26968	1.93058	2.37547
	2.86711	45.228	8.61868	3.54255	1.03339	1.39806
Cutoff value:	2.58998	17.9673	7.98831	4.90301	1.62626	1.00415
9.3429	4.77415	21.5876	7.09621	4.47285	5.4734	0.937948
	39.3759	19.8921	7.22556	0.844869	1.73989	4.12196
	52.5128	5.32632	6.87341	2.35456	2.92858	2.23681
	51.0004	22.1212	9.60028	4.00337	16.4338	14.5124
	38.2749	19.2014	8.87422	2.09471	2.71268	11.6953
	4.95033	10.9653	2.18938	3.40512	0.553272	1.0067
	3.77859	28.8275	147.472	2.86292	0.481334	6.43561
	5.78301	8.19794	134.266	2.6064	8.28786
	7.12481	21.0762	10.0883	0.439637	29.479
	5.49829	18.5237	11.309	0.710454	6.50617
	8.38242	9.26608	14.6361	0.508861	10.2614
	10.124	3.87252	11.0048	0.545646	59.9935
	6.29425	3.20909	26.2069	0.866098	11.2529
	6.34804	4.11028	24.0631	0.960671	6.77961
	7.43272	13.3085	263.343	0.223727	11.2202
	2.30711	7.7908	209.422	0.0218858	17.19
	5.94521	8.25226	192.092	0.533246	18.0645
	5.84503	226.324	141.823	0.0599595	1.01551
	5.30021	157.801	2519.94	0.291546	3.96325
	4.31923	51.3637		0.608799	2.33307
	4.81061	31.9941		3.5101	6.53934
	3.87204	6.17712		1.07388	15.1144
	2.99343	20.2629		0.929404	3.61442
	3.63804	13.7736		0.846962
	4.85924	18.7975		0.863637
	3.39547	88.3322		0.929357
	3.81266	53.9959		5.27278
	1.35551	39.7413		5.04813
	0.903795	1479.86		14.4679
	1.66449	1050.65		3.29502
	2.01428	377.296		0.625253
	2.24354	315.534		0.774682
	2.01092	621.265		2.42871
	2.48634	291.4		3.30485
	3.71561	222.705		1.33682
	2.26764	4.45007		3.02044
	2.34319	217.761		5.64893
	1.85582	55.0825		0.304617
	2.73894	567.855		0.332605
	3.99024	88.2749		0.11749
	1.11632	1683		0.46649
	1.09923			0.185194
	0.951719			8.4802
	1.44169			0.697725
	2.44439			3.08122
	114.186			1.74853
	144.878			2.27429
	165.682			3.39457
	169.288			2.27173
	139.916			2.29573
	145.395			6.61022
	15.1432			3.96364
	11.0488			1.57977
	42.4382
	23.2857
	7.42416
	8.29341
	5.2635
	5.62982
	27.8822
	24.3937
	19.2436
	20.3061
	48.0244
	57.3064
	50.1126
	45.2025
	56.3909
	62.2853
	82.2984
	2.50548
	5.44919
	1.16805
	4.78626
	9.37577
	13.6383
	18.6513
	12.4813
	5.7145
	23.1189
	18.3412
	73.4756

[truncated: 30 more sheets: Fig. 2d, Fig. 2e, Fig. 2f, Sup Fig 1a, Sup Fig 1b, Sup Fig 1c, Sup Fig 1d, Sup Fig 1e, Sup Fig 1f, Sup Fig 2, Sup Fig 3a, Sup Fig 3b, Sup Fig 3c, Sup Fig 3d, Sup Fig 3e, Sup Fig 3f, Sup Fig 3g, Sup Fig 4a, Sup Fig 4b, Sup Fig 4c …]
